# Supplementary material for: Comprehensive microRNA analyses using vitreous humor of ocular sarcoidosis
Source: Graefes Arch Clin Exp Ophthalmol. 2024 Sep 9;263(2):501–26. doi: 10.1007/s00417-024-06619-2 (PMC11868165; doi:10.1007/s00417-024-06619-2)
Supplement: Supplementary file 1 — Supplementary file1 (XLSX 9 KB) [file 417_2024_6619_MOESM1_ESM.xlsx]

## Sheet: Sheet2
Supplementary Table S1. List of miRNAs that showed changes in sarcoidosis vs. non-inflammatory diseases in this study, similar to those reported previously [13, 14]
Accession	Transcript ID	Fold change	q value
MIMAT0000076	hsa-miR-21-5p	7.19513	2.68393e-10
MIMAT0000449	hsa-miR-146a-5p	1.65963	0.0104984
MIMAT0000451	hsa-miR-150-5p	3.13476	0.0141174
